# Supplementary material for: Ear, Nose, and Throat Manifestations in Inflammatory Bowel Diseases: A Systematic Review of the Clinical Spectrum
Source: Medicina (Kaunas). 2026 May 12;62(5):943. doi: 10.3390/medicina62050943 (PMC13208139; doi:10.3390/medicina62050943)
Supplement: Supplementary file 1 [file medicina-62-00943-s001.zip]

Archive with 2 entries (2 files):
- Supplementary Material S1-Search Strategy.pdf
- Supplementary Material S2 PRISMA CHECKLIST.pdf
